# Supplementary material for: Effect of Adapted Ergometer Setup and Rowing Speed on Lower Extremity Loading in People with and Without Spinal Cord Injury
Source: Bioengineering (Basel). 2025 Jan 15;12(1):75. doi: 10.3390/bioengineering12010075 (PMC11761565; doi:10.3390/bioengineering12010075)
Supplement: Supplementary file 1 [file bioengineering-12-00075-s001.zip]

Archive with 1 entries (1 files):
- bioengineering-3382247-supplementary.pdf
